# Supplementary material for: Patterns of Vocal Activity of the Chinese Bamboo Partridge Using BirdNET Analyzer
Source: Animals (Basel). 2026 Jan 19;16(2):303. doi: 10.3390/ani16020303 (PMC12838248; doi:10.3390/ani16020303)
Supplement: Supplementary file 1 [file animals-16-00303-s001.zip]

Archive with 1 entries (1 files):
- animals-4062750-supplementary.pdf
